# Supplementary material for: Porous supraparticle assembly through self-lubricating evaporating colloidal ouzo drops
Source: Nat Commun. 2019 Jan 29;10:478. doi: 10.1038/s41467-019-08385-w (PMC6351649; doi:10.1038/s41467-019-08385-w)
Supplement: Supplementary file 12 — Source Data [file 41467_2019_8385_MOESM12_ESM.xlsx]

## Sheet: Figure 3a
Figure 3a
	\chi_{NPs} [%]	errorbar	\chi_{oil} [%]	errorbar
	0.0092	0.0001	0.0602	0.0002
	0.0464	0.0002	0.0601	0.0002
	0.0461	0.0002	0.2991	0.0002
	0.0929	0.0004	0.2986	0.0002
	0.0461	0.0002	0.6053	0.0002
	0.0929	0.0004	0.6038	0.0002
	0.4877	0.0017	0.5965	0.0002
	0.0095	0.0001	1.1761	0.0002
	0.0462	0.0002	1.2033	0.0002
	0.0928	0.0004	1.2019	0.0002
	0.1876	0.0025	1.1997	0.0148
	0.4839	0.0017	1.1932	0.0002
	1.0026	0.0019	1.197	0.0002
	0.0462	0.0005	0.902	0.0111
	0.1398	0.002	0.9012	0.0111
	0.1918	0.0016	2.4628	0.0004
	0.3879	0.0018	2.4702	0.0004
	0.1219	0	2.526	0.0003
	0.0486	0	2.5301	0.0003
	0.0244	0	1.2094	0.0002
	0	NaN	1.1908	0.0002
	0.0481	0.0003	0	NaN
	0.0049	0	1.1986	0.0002

## Sheet: Figure 3b
Figure 3b
	\chi_{oil}/\chi_{NPs}	errorbar	\delta h/h	errorbar	\delta l /l	errorbar
	13.1342	0.141	0.1366	0.0416	0.383	0.1244
	13.1342	0.141	0.1202	0.0355	0.281	0.1014
	19.5285	0.6632	0.1745	0.038	0.5889	0.1179
	19.5285	0.6632	0.1494	0.057	0.5311	0.2022
	19.5285	0.6632	0.1512	0.0325	0.5445	0.119
	19.5285	0.6632	0.1801	0.0313	0.6026	0.1033
	6.5013	0.0579	0.0638	0.0184	0.2953	0.0732
	6.5013	0.0579	0.0485	0.0323	0.245	0.0818
	6.5013	0.0579	0.0616	0.0324	0.2049	0.0794
	6.5013	0.0579	0.0603	0.0314	0.2287	0.1
	12.9457	0.1151	0.1309	0.0279	0.3862	0.0855
	12.9457	0.1151	0.1257	0.0283	0.3516	0.0666
	12.9457	0.1151	0.1467	0.0371	0.4977	0.1109
	1.2231	0.0087	0.024	0.0169	0.1325	0.038
	1.2231	0.0087	0.0643	0.0156	0.1266	0.036
	1.2231	0.0087	0.0153	0.0109	0.1015	0.0392
	1.2231	0.0087	0.0263	0.013	0.1317	0.0409
	1.2231	0.0087	0.0214	0.013	0.0997	0.0532
	2.4655	0.0175	0.0316	0.0171	0.1215	0.0529
	2.4655	0.0175	0.0329	0.0281	0.1423	0.0658
	1.1939	0.0045	0.0075	0.0217	0.0745	0.064
	1.1939	0.0045	0.0136	0.0235	0.0598	0.0479
	6.3951	0.2328	0.0771	0.019	0.2174	0.0602
	6.3951	0.2328	0.0811	0.0227	0.232	0.0609
	6.3951	0.2328	0.0809	0.0234	0.2737	0.063
	6.3951	0.2328	0.0804	0.0209	0.2185	0.047
	6.3951	0.2328	0.1158	0.0193	0.2599	0.0471
	6.4453	0.2436	0.0873	0.0235	0.2488	0.0655
	6.4453	0.2436	0.063	0.0243	0.2413	0.0647
	6.4453	0.2436	0.0656	0.027	0.2227	0.0595
	6.4453	0.2436	0.0503	0.0234	0.221	0.0681
	6.4453	0.2436	0.0687	0.0236	0.2747	0.0646
	6.3673	0.0589	0.0666	0.0109	0.2279	0.0288
	6.3673	0.0589	0.1197	0.0127	0.287	0.0266
	6.3673	0.0589	0.1209	0.0115	0.2796	0.0364
	6.3673	0.0589	0.1153	0.012	0.2721	0.0296
	12.8385	0.2178	0.1691	0.0146	0.4204	0.0374
	12.8385	0.2178	0.1763	0.0131	0.4418	0.0479
	12.8385	0.2178	0.1846	0.0129	0.41	0.0411
	12.8385	0.2178	0.1416	0.0099	0.3902	0.0322
	52.0563	0.0141	0.2453	0.0206	1.2778	0.1165
	52.0563	0.0141	0.1773	0.0155	1.4057	0.0839
	52.0563	0.0141	0.3033	0.015	1.3481	0.0856
	49.6191	0.0163	0.3023	0.0173	1.0913	0.0949
	49.6191	0.0163	0.243	0.0202	1.2507	0.1232
	49.6191	0.0163	0.2735	0.0291	1.1068	0.1573
	49.6191	0.0163	0.2362	0.0245	1.3742	0.124
	49.6191	0.0163	0.2517	0.0182	1.3137	0.1411
	49.6191	0.0163	0.2605	0.0242	1.4169	0.14
	20.7261	0.0055	0.2279	0.0135	0.7575	0.0545
	20.7261	0.0055	0.1512	0.0059	0.4134	0.0293
	20.7261	0.0055	0.1561	0.0134	0.7327	0.0481
	20.7261	0.0055	0.1704	0.0125	0.5688	0.0417

## Sheet: Figure 3c
Figure 3c
	\chi_{oil}/\chi_{NPs}	\phi [%]	errorbar (\phi)
	12.5087	90.7646	1.8347
	12.5087	89.4184	2.0674
	18.5986	90.8896	1.2483
	18.5986	91.7691	1.2335
	3.0618	82.3249	4.389
	3.0618	82.226	4.1965
	3.0618	79.7375	4.5539
	6.1917	83.4723	2.8494
	6.1917	83.8256	3.1791
	6.1917	84.6803	2.9898
	12.3293	90.5705	1.5441
	12.3293	90.2857	1.3818
	1.1649	77.3738	3.3161
	1.1649	79.2054	3.3108
	2.3481	83.2027	2.6723
	2.3481	81.018	2.4804
	1.137	78.6793	3.1155
	1.137	77.3466	3.6247
	47.2563	90.1404	1.2889
	6.0641	89.6256	0.9118
	6.0641	89.3834	0.9186
	19.7392	90.8586	0.968
	6.0906	86.9641	1.5749
	6.0906	86.5801	1.5833
	6.0906	87.6507	1.4716
	6.0906	87.6777	1.4907
	12.2271	91.0928	0.7631
	12.2271	89.4296	0.8814
	6.1384	87.3577	2.1985
	6.1384	86.2464	1.9695
	231.182	91.0975	0.9756
	231.182	92.5389	1.1263
	47.2563	90.1625	1.2128
	47.2563	91.3967	1.1741
	47.2563	92.2626	0.9659
